# Supplementary material for: Thiophenes—Naturally Occurring Plant Metabolites: Biological Activities and In Silico Evaluation of Their Potential as Cathepsin D Inhibitors
Source: Plants (Basel). 2022 Feb 17;11(4):539. doi: 10.3390/plants11040539 (PMC8877444; doi:10.3390/plants11040539)
Supplement: Supplementary file 1 [file plants-11-00539-s001.zip]

Archive with 1 entries (1 files):
- plants-1577412-supplementary.pdf
